# Supplementary material for: A new method of finding groups of coexpressed genes and conditions of coexpression
Source: BMC Bioinformatics. 2016 Nov 25;17:486. doi: 10.1186/s12859-016-1356-3 (PMC5124285; doi:10.1186/s12859-016-1356-3)
Supplement: Additional file 1: — The matlab code of the algorithm made in the study. Contains the input example small dataset and the output resultant biclusters obtained by application of algorithm on the given small dataset. (XLSX 197 kb) [file 12859_2016_1356_MOESM1_ESM.xlsx]

## Sheet: readme
readme
input dataset
contains 108 rows and 10 columns with biclusters present diagonally (as mentioned in insilico dataset of main text).
output biclusters
sets of 2 rows correspond to a single cluster, with first row containig row index of cluster and second row containing column index of cluster
between two clusters, zeros are added to distinguish each cluster.

## Sheet: input dataset
0.970083	1.07078	1.04577	1.04564	0.995398	0.948861	1.09778	1.23936	1.32163	0.959624	1.02796	1.06381	1.09654	0.843933	0.968697	0.830523	0.793237	0.709501	-0.0693966	0.108541	0.0169542	-0.138153	0.0806582	-0.116778	0.171431	-0.26859	0.144748	0.098326	0.236781	0.0717849	0.0901412	-0.15853	-0.115504	-0.0333704	0.0480738	-0.1109	-0.109201	-0.180935	0.0359036	0.197695	-0.172583	-0.0761251	0.0813932	0.182781	-0.11146	-0.0534885	-0.286973	-0.172714	-0.154998	0.249608
0.72617	1.11927	1.01714	0.936372	1.21509	1.0864	0.93973	0.861404	0.999381	1.16189	0.693887	1.14043	0.878034	0.975057	1.28241	1.2273	0.90012	0.911754	-0.252978	-0.0032784	0.0427988	0.0879915	0.0386268	0.267185	0.0494281	-0.103715	0.0350723	-0.21655	0.140618	0.0752379	-0.113249	-0.0074418	0.0365877	0.144322	-0.0090661	0.359867	-0.149333	-0.0348993	-0.0371406	-0.161668	-0.00343112	-0.0625481	0.0869366	-0.143154	-0.00069589	-0.141644	0.184529	-0.162147	-0.182741	-0.0585154
0.808761	1.05594	1.2137	0.919917	0.783656	0.767271	0.894254	1.04385	0.888906	0.926148	0.871939	1.03669	1.02221	0.898914	0.834473	0.965929	0.827673	0.950939	-0.0409281	0.0272812	0.102807	0.124966	-0.0687162	0.118009	-0.0105593	-0.0896111	-0.279115	-0.0258967	0.0784426	0.0247043	-0.238702	-0.283321	0.0413214	-0.108829	-0.019767	0.0477316	-0.135447	0.168906	-0.0329641	-0.0664372	0.0719318	0.0561854	0.00617615	0.0843078	-0.263577	0.090726	0.232029	0.210793	-0.131363	0.0223701
1.08495	0.947253	1.07107	1.05748	0.934109	1.24992	1.0715	1.04309	0.97517	0.823585	1.36556	1.00004	0.795448	0.885163	1.05489	0.987803	0.773216	1.01578	-0.0130616	0.00860284	0.0945026	0.104115	-0.0843932	0.00136789	-0.125937	0.0580045	-0.0475525	-0.252078	0.0552716	0.0515655	-0.00682161	-0.0283291	-0.141726	0.0230381	0.152356	0.137681	-0.287089	-0.156312	-0.0520398	0.034361	-0.237732	-0.0104133	0.0272841	0.238429	0.308565	-0.0124061	-0.128685	0.180801	-0.0141681	0.0361
0.810789	0.946758	0.770783	0.940158	0.911679	0.871136	1.32029	0.919753	0.958806	0.726533	0.806897	0.898395	0.962088	1.15398	0.998419	1.07922	0.860034	1.05205	0.0179534	-0.113899	-0.108013	-0.0464375	-0.157421	-0.0707563	0.0725382	0.208578	-0.190036	-0.0248256	0.116158	0.157418	0.0296707	0.195936	0.0410499	0.134265	-0.0870069	-0.119486	-0.0276991	0.197419	-0.0701472	0.0275843	0.129307	-0.137969	-0.0572869	-0.0364607	0.0764606	0.101048	-0.0806561	0.0335958	-0.213702	0.0709952
1.007	1.07329	1.09039	1.01836	1.21243	0.854678	1.29827	0.960417	0.93353	1.05712	0.940449	0.958901	0.631702	1.02464	0.569573	0.966673	0.836464	1.09694	0.0984057	0.045765	0.240408	-0.178753	0.0183648	0.0861083	-0.0245	-0.0445211	-0.221307	-0.029689	0.258393	-0.00142241	0.164544	0.144178	0.0824874	0.0106006	-0.204532	-0.18048	0.022385	0.13052	-0.359899	-0.271082	-0.156196	0.0697457	0.094725	-0.34291	-0.0429436	-0.0406601	-0.0209604	0.180099	0.0306899	-0.0467412
0.96525	1.12948	1.19219	1.23171	0.743981	0.816577	1.10918	0.999092	0.954635	0.777666	1.21484	1.00614	0.965951	0.784703	1.01409	0.837661	0.791253	0.837194	-0.0348164	-0.245857	-0.077052	0.338692	-0.0789713	0.0996158	-0.149283	0.274286	-0.183726	0.0291619	-0.119267	0.0360208	-0.0324494	0.113806	0.0180234	0.0396756	-0.160434	0.00308409	-0.244805	-0.100963	0.141707	0.030278	0.242042	0.3566	-0.258994	0.0456573	-0.235572	0.1011	0.321438	0.156314	-0.205762	0.0431522
1.30208	1.25642	1.22816	1.07657	0.857855	0.832668	0.835076	1.0662	1.03911	0.859044	0.972487	0.856168	1.02837	0.980846	1.1898	1.08342	1.07361	0.953878	0.00233346	-0.249259	0.167394	-0.164167	-0.0355953	0.04768	0.110807	-0.03193	0.059209	-0.140304	-0.0937033	0.0833065	-0.330626	-0.0713856	0.0329163	0.0719542	-0.0729531	-0.034141	-0.00164557	0.0888968	0.231461	0.149898	-0.145608	-0.0691486	-0.109824	-0.00193347	0.0146621	-0.115324	0.306804	-0.0325539	-0.0385703	-0.167421
1.17312	0.820762	1.24279	0.934617	1.04717	1.22856	0.742568	1.07498	1.07223	1.16955	1.01355	0.751708	0.699592	1.19446	0.707057	0.802205	0.927563	1.30364	-0.350703	-0.155893	-0.04926	-0.0609655	-0.0133367	0.176616	0.0338077	0.00609488	0.0150114	-0.108189	0.0980595	-0.0536017	0.344981	0.111075	-0.118758	-0.140636	0.163408	-0.106141	-0.337317	-0.0900369	0.188009	-0.0434181	0.273412	0.295817	-0.13166	0.0687378	0.35567	-0.00867822	-0.14399	-0.0629448	0.141376	-0.029949
0.96575	0.858163	0.904956	0.993441	0.883677	0.963258	0.796136	0.778272	1.08353	0.897997	0.798952	0.963346	1.17117	0.996318	1.19696	1.00031	0.911619	0.923623	-0.0974497	-0.169128	-0.0411979	0.0811261	-0.0273573	0.127922	-0.0211312	-0.195705	0.161767	-0.0475938	0.163776	0.0303305	-0.287351	-0.0616755	0.040821	-0.173321	0.0402764	-0.0683059	0.033468	-0.0446735	-0.180103	-0.0242707	-0.120643	-0.0103383	0.0490083	0.0371335	0.241011	0.0976198	0.00213224	0.0505231	0.00881356	0.00804791
0.82773	1.19707	0.992989	1.18484	1.08055	0.936998	0.831534	1.04911	0.811438	1.07283	0.854242	0.993707	1.09519	1.19617	1.23938	1.18414	1.29331	0.947883	0.91673	1.27667	0.827872	1.01548	1.41365	0.958749	0.995826	1.08535	0.938901	0.943503	-0.106446	-0.0136947	-0.303111	0.248588	0.188668	-0.0210868	0.207955	-0.246222	0.137982	0.14866	-0.0494088	0.103529	0.0183641	0.337172	0.13062	-0.00716316	-0.33657	0.497596	0.247423	0.000243534	-0.0875485	0.123594
0.760232	1.1673	0.966066	1.29584	1.06214	0.848729	1.08925	0.890518	0.97369	0.744783	0.864809	1.09155	0.90961	0.877764	1.18745	0.926456	0.784116	0.85468	0.904763	0.9197	0.916458	1.01711	0.820781	0.708046	1.10745	1.05473	1.023	0.959258	0.00286025	-0.0454055	-0.129561	0.0113812	-0.0464307	0.13935	0.164092	-0.08623	-0.0227876	-0.141867	0.24026	-0.162455	0.148765	-0.0299543	-0.0407473	0.0216867	-0.200949	0.256591	-0.0892773	0.16209	0.228078	-0.353367
1.03638	0.992075	1.10282	1.01679	0.950548	1.11935	1.19633	1.20385	1.00986	1.09848	1.04204	0.801898	1.21352	1.05639	1.16446	0.850418	1.00258	1.21241	1.26003	0.801541	0.821556	0.730473	0.797033	0.952858	1.15918	0.938753	0.978309	1.10902	-0.0579686	0.163188	0.0834935	-0.0951963	-0.0860848	0.362725	-0.0812478	0.0412421	-0.200734	-0.300639	0.0858565	0.0573859	0.110739	0.101996	0.0399372	0.0506806	-0.151034	0.132523	-0.00567771	0.0691556	0.183748	0.0197146
0.773185	0.950939	0.990682	1.32911	1.28289	1.19973	1.08225	1.08238	0.907796	0.593566	1.15398	0.910681	0.996008	1.28721	1.22399	0.946176	1.0721	1.00864	0.993488	1.16521	0.881266	0.852939	1.18143	0.682704	0.87974	0.917555	0.820285	0.914971	-0.139285	0.0906319	0.140107	-0.223573	-0.290293	-0.0562138	-0.317788	-0.0147885	0.100727	0.41983	-0.113191	0.169445	0.0247083	0.0246313	0.258692	0.0447573	-0.0125897	-0.175227	0.116678	0.0497541	0.0555138	-0.075766
1.13543	0.866487	1.15878	1.19284	0.627963	1.05459	0.944746	0.797103	1.03385	1.00283	0.803531	0.77158	0.815367	1.03483	1.09643	1.12819	1.01215	0.999007	1.13622	1.16407	0.752986	0.914568	1.2582	1.19706	1.057	1.13461	0.976393	1.12698	0.144914	0.309414	-0.0557642	0.0830555	-0.135671	0.1794	-0.157284	0.00727856	0.117762	-0.0962017	-0.012376	0.209237	0.348099	0.0423558	0.0262826	-0.0147087	-0.0216005	0.0261331	0.0307712	0.152986	0.121556	0.188369
1.23561	0.739066	0.875204	0.895847	0.942145	1.20095	1.04529	0.780378	0.726589	0.811993	0.805042	1.03364	1.28651	1.02432	1.26838	1.14845	0.941528	0.936156	0.921908	1.02726	0.962406	1.25412	0.969632	0.936155	0.947732	1.23968	1.04431	0.898373	0.0597751	0.0472708	0.089022	0.0152326	-0.00607253	0.0159798	0.0953146	-0.120795	-0.440297	-0.150205	0.0432003	0.152374	-0.0390146	-0.124241	0.0912959	-0.120632	0.111445	-0.307166	-0.014564	0.0814818	0.0895768	-0.0862135
0.884758	0.928366	0.597068	1.09216	1.10396	1.00898	0.712671	0.972356	0.92623	1.27133	1.04769	1.01856	0.868586	0.940152	0.967703	1.11054	0.914026	0.744163	0.922815	0.856277	1.18921	1.01769	1.38005	0.779948	0.791666	1.06382	0.985688	0.924603	0.0228266	-0.193516	0.319564	0.125964	0.325823	0.00705391	-0.00607423	0.110705	0.0913178	0.0830851	-0.104204	0.0235205	0.0665015	-0.240626	0.123704	0.0836161	-0.118955	-0.25505	0.218185	0.0714242	0.064788	0.0732257
1.08197	1.01267	1.06777	0.892085	0.93797	1.13928	1.16703	0.990703	1.00065	0.894116	0.622585	1.23277	0.992288	0.904319	0.988024	0.927751	0.947654	0.900715	1.14542	1.00477	1.20201	0.994132	0.811554	0.943064	1.02816	0.892985	1.03561	0.902657	0.00685647	0.032787	0.156264	0.0457587	0.198427	-0.0317575	0.220291	-0.0902253	-0.0554475	0.045823	-0.0205662	-0.0581366	0.00871301	0.239956	0.239331	-0.092522	0.0446581	-0.038079	-0.0725907	-0.154944	-0.0222751	-0.0343629
-0.0196337	0.125715	0.103487	0.0234376	-0.12676	0.0961417	0.0629737	0.129165	0.539882	0.0529022	0.974358	1.22847	0.967205	0.639659	1.01144	1.05844	1.06538	0.90988	0.880425	0.911319	0.799661	0.951496	0.992444	1.05943	0.743625	0.8913	1.27595	0.851244	-0.0694224	0.129522	-0.0501591	-0.201858	-0.233479	-0.286805	-0.120224	0.140497	-0.195061	-0.211126	-0.0370125	-0.0339727	0.111296	0.334788	-0.127049	-0.106102	-0.0666892	0.0250985	-0.161119	-0.148058	0.0728111	-0.0158443
-0.00610748	0.125393	0.171901	-0.295708	-0.192263	0.00110959	0.128712	0.0656186	0.117738	-0.0181698	1.18821	0.912439	0.949916	0.786699	0.872502	0.846513	0.974091	0.918455	0.754645	0.959051	1.11323	1.23749	1.29291	1.03358	1.11634	0.897031	0.890801	0.806533	0.0404092	-0.300006	0.176235	0.37107	-0.063584	0.153319	-0.0781153	-0.0329909	0.00721935	-0.114301	0.00315793	0.142341	0.261878	0.0940362	0.187608	-0.132136	0.145474	0.082852	-0.307948	0.1967	-0.0367845	-0.158574
-0.0660765	-0.0871959	0.121372	0.224453	0.0121691	0.109756	-0.133186	-0.0760393	0.226805	-0.0738386	0.875175	1.10369	1.23225	1.17783	1.10679	1.17479	0.972247	1.01359	0.898678	0.981154	0.981264	0.929104	1.07604	0.972412	0.750435	0.943515	1.09169	0.66235	0.885445	1.12966	0.727089	1.03659	0.941398	0.938368	1.14701	1.05153	1.23053	1.17078	0.319871	-0.110336	0.0781232	0.336878	-0.146858	-0.184716	0.121398	0.100655	0.459473	0.0961639	-0.109327	-0.0189234
0.102274	-0.0995351	0.00868457	-0.171597	0.106185	-0.0343308	-0.353214	-0.0428402	-0.0323578	0.291934	0.974493	0.747589	0.738521	1.0643	0.83308	0.848862	0.744127	1.31792	1.01159	0.904501	1.0984	1.18159	1.13613	0.717655	1.08066	1.05523	1.04891	0.641737	1.09267	0.924774	1.0493	1.03387	1.24234	0.677093	1.07501	0.873686	0.984865	1.08398	-0.00862496	0.105517	-0.205562	-0.0106802	0.0286854	0.101377	0.114777	-0.254544	0.329049	0.152401	0.0959139	-0.297048
0.335619	-0.0371528	-0.0288902	0.0530242	-0.176294	-0.0330596	-0.02218	0.112295	0.313499	-0.04298	0.861705	0.951152	0.899158	1.04825	0.954486	1.27128	1.13323	1.107	1.18108	1.04201	1.20353	1.21923	1.14278	0.978944	1.07498	1.07312	0.671272	1.09083	1.02273	1.11054	0.845877	1.20959	1.11337	0.99832	1.17548	1.14331	0.937329	1.09922	-0.0311847	0.168255	-0.0362403	-0.0390497	-0.0711436	-0.0665088	-0.174496	-0.131253	0.00415166	-0.120131	0.21726	0.0647265
-0.0260391	-0.137308	0.116444	-0.0647578	0.081615	-0.441446	-0.00635696	-0.356893	-0.16151	0.125598	1.06123	1.0589	0.864099	0.981567	1.04406	0.872225	1.10611	1.08967	0.827751	0.869725	1.08907	1.11705	1.27076	0.778741	1.08911	0.975308	0.954922	0.920584	0.951548	0.877493	1.0073	0.982643	1.12586	1.09793	1.15602	0.825937	1.16198	1.08167	0.132334	-0.0711029	-0.12192	-0.0208729	0.0867828	0.0730896	0.00246265	-0.0853345	-0.220858	-0.164637	0.246827	0.185902
-0.0374072	0.0431598	-0.0163624	0.173075	-0.0460388	0.0198404	-0.326153	-0.0650475	0.0554541	0.0667362	1.06825	1.06654	0.955562	0.752504	1.32671	1.10366	1.175	1.07862	1.18107	0.888261	0.999393	0.745163	0.925245	0.758799	1.04552	1.00288	0.924104	1.10806	0.965819	0.873249	1.36665	0.919788	1.14989	0.910298	1.03201	0.968869	0.673318	1.10813	-0.013561	-0.293896	-0.0254534	0.0025053	-0.16378	-0.0550878	-0.0445146	0.233304	0.0885227	0.0203179	-0.304538	0.0388811
0.0223038	0.104239	-0.0315533	0.136737	-0.0896282	-0.0674238	-0.0746948	0.115475	0.0591595	-0.0958359	1.19295	1.2255	1.04678	1.21205	0.926575	0.906713	1.02888	1.09631	1.12448	0.830457	1.24265	0.855215	0.880453	1.17254	1.22417	1.05083	0.819164	0.877569	0.650119	0.941095	0.978426	1.15256	1.12366	1.02545	1.10923	0.863659	1.12796	1.12993	-0.25572	0.143453	0.136108	-0.0631245	0.23773	-0.278079	-0.192089	-0.181715	0.117922	0.246149	0.168404	-0.0791789
-0.0947687	0.118483	0.0636782	0.352074	0.0214198	-0.175053	0.0915965	-0.161204	-0.0380839	0.198903	1.05412	0.916333	1.01918	1.26336	1.13283	1.10007	0.93795	1.0281	0.846506	1.0307	1.06856	1.36793	1.22855	0.969116	1.04019	1.19276	0.899523	1.03974	1.13216	0.989386	0.964852	1.18892	0.824869	0.977006	0.925832	1.06525	0.881178	1.14229	0.229683	-0.0621186	0.0707241	-0.00948721	0.08887	-0.0591429	-0.0544404	0.29029	0.0158647	-0.164625	0.0849038	-0.0955743
0.161048	-0.219063	-0.22139	0.0144361	-0.035409	0.149309	-0.0465601	0.194277	-0.0421925	0.20097	0.756333	0.987284	1.00349	0.941643	1.04751	0.925272	0.858655	0.941554	0.658833	0.874559	0.669115	0.684817	1.02432	1.17275	1.11451	0.924847	1.06638	0.899809	1.29148	0.900582	1.00269	1.23072	1.20461	0.915648	0.910272	1.15069	0.853406	1.36403	0.0175045	-0.0130069	0.0320688	-0.0824462	0.124896	-0.204133	-0.366013	-0.0265123	0.0339309	-0.020902	0.0396714	-0.231624
-0.253574	0.0562158	-0.241788	0.0405388	0.053251	-0.0364003	-0.177794	-0.107814	0.074536	0.0304401	-0.204762	-0.225983	0.204371	-0.0381563	0.121179	0.0658359	0.0304101	-0.111914	0.0481345	0.0282573	0.988042	0.913265	1.00824	1.02553	0.669006	1.06946	0.701604	1.00374	0.944236	1.14875	1.13532	1.05347	0.909375	1.1922	0.910428	0.911744	0.83639	1.27479	0.223209	-0.200968	0.0187485	0.0844581	0.0270996	0.0182498	0.173853	0.343471	-0.181607	0.244779	-0.0212366	-0.227872
-0.0115454	-0.00575374	0.289011	0.0690369	0.0677539	-0.0763198	-0.35259	0.175305	-0.0554971	-0.0563923	-0.130283	-0.0711134	0.165248	-0.0188826	-0.16219	-0.0570524	-0.128751	-0.185994	0.0403883	0.21064	1.00955	0.984972	1.03525	1.01922	0.843951	1.02229	1.27515	1.14791	1.15652	0.808314	0.995476	0.981916	0.982036	1.14	1.13631	0.934686	1.11434	0.976349	-0.260366	0.0111634	0.0883588	0.0645884	-0.149394	-0.179222	0.0447574	-0.085063	-0.186701	-0.0965654	-0.116641	0.2455
-0.0921923	-0.164953	-0.225411	-0.0966458	0.215885	0.185665	-0.0809954	0.0608991	-0.0987874	-0.0459776	0.0519906	-0.184292	0.0687209	-0.167139	-0.135523	0.141134	-0.155773	0.121321	-0.0348978	0.103684	0.82183	0.929459	1.02019	0.825809	0.998136	0.974934	1.20313	0.953537	0.871889	0.597804	0.84164	0.838327	0.906251	1.0595	1.06531	1.05205	1.12413	1.16335	0.952456	0.939779	1.14857	1.22042	0.800568	1.11649	1.04308	0.941461	1.09191	1.14547	-0.193076	-0.0637564
-0.179548	-0.0695497	0.00318038	-0.069102	0.205275	0.205612	0.179492	-0.0105759	-0.0919114	0.0134888	0.195598	0.055585	-0.0015656	-0.104088	-0.239179	-0.106405	-0.0676117	0.0443727	0.189264	0.0602205	0.787395	0.946824	1.06132	1.1369	1.03506	1.06458	1.22588	0.956451	1.05724	0.80122	1.00505	0.734744	1.08243	1.4391	0.943774	1.0915	1.15483	1.08623	0.894931	1.03533	1.05965	1.06865	0.917126	0.842624	1.21392	1.03394	0.920055	1.15451	-0.0234554	-0.103359
0.0680758	0.0560202	0.193889	0.19171	-0.185018	0.0401631	0.063172	0.150521	0.177594	-0.00958772	-0.15559	0.158284	-0.232063	-0.219392	0.0318064	-0.106481	0.0708718	-0.0245073	-0.200904	-0.157853	0.99367	0.948901	1.21212	0.883655	1.21711	0.655171	1.0007	1.11227	1.12094	0.927373	0.856967	1.06317	0.948448	1.1411	0.887141	0.65708	0.741273	1.19091	0.703919	0.981346	0.845797	1.13495	0.715062	0.852065	0.912725	0.974953	0.925327	1.0569	-0.124631	0.184701
0.0269224	-0.0235229	0.212248	-0.0399234	0.216817	-0.282323	0.00179154	0.0960987	0.0545079	-0.0245573	0.176678	-0.239466	-0.242689	0.0171524	0.129542	0.120623	0.173669	0.0578838	0.0775336	-0.127648	1.11362	1.22025	0.922647	0.693994	0.986536	1.20334	0.739665	0.906583	0.65578	0.877964	0.73607	0.774852	0.72231	0.90184	0.892689	1.12881	1.29825	1.15378	1.17716	0.956892	1.14378	0.90035	0.800713	1.11823	0.603367	0.969288	0.867387	0.718556	-0.143749	-0.185421
0.216998	-0.0358418	-0.0957721	0.156188	-0.0565722	-0.0854178	0.00297541	-0.237186	-0.307499	-0.0679825	-0.00749582	-0.103531	-0.126008	0.0123435	0.22744	-0.31915	-0.0658563	-0.0447729	0.13052	0.201148	1.0432	0.915464	1.07792	0.896235	1.03207	0.894324	1.19383	1.1513	0.946006	0.940947	0.855258	0.823843	0.993601	1.1122	0.848747	1.1007	0.803128	0.902579	1.21894	0.89372	1.18275	1.13636	1.1332	0.942478	1.1131	0.929742	0.93532	0.97959	-0.276306	-0.28935
-0.0651675	0.0358743	0.111802	-0.0936141	0.0812043	-0.072464	0.0636328	-0.421664	0.165719	-0.022117	-0.00706166	0.0385512	-0.0661669	-0.231324	-0.00106547	-0.199587	0.0492114	0.267345	-0.302763	-0.297034	1.09636	0.776528	1.02969	0.955694	0.929648	0.984762	1.07004	0.931648	1.00728	0.858519	1.19686	1.33472	0.7924	0.904052	1.20546	0.920992	0.915751	1.12898	0.874168	0.877705	1.03716	1.08565	0.744122	0.945845	0.975676	0.692211	1.04096	1.14822	0.137261	-0.0014477
-0.3196	-0.0063166	0.189589	-0.134939	0.258275	0.0459487	-0.0225448	-0.0860963	0.151263	-0.126362	-0.215516	0.223332	0.0772757	-0.0896334	0.0609526	0.189889	-0.0955319	-0.0752349	0.126382	-0.28219	1.09099	0.862185	0.713316	1.10261	1.31543	1.04205	1.07104	0.894443	0.704629	1.00416	0.880886	0.935979	0.804501	0.96001	0.85424	1.17643	0.997892	0.99272	0.998044	0.985031	0.906144	0.803592	1.10527	1.26038	1.22689	1.07055	1.10246	1.05235	0.131456	0.0666609
-0.25382	0.226808	0.135206	-0.436205	-0.127949	0.145721	0.0400975	-0.0322958	-0.178529	-0.0505439	-0.125609	0.0749246	-0.153979	0.0476423	-0.0159348	-0.246366	0.168806	-0.215884	0.0732331	-0.0704815	0.981886	1.2132	1.02909	1.01467	1.15644	1.03488	1.11087	0.7636	0.834342	0.876577	0.645348	0.935749	0.985691	0.965204	0.984077	1.09461	0.778945	0.79611	0.830693	1.04138	0.869522	1.05972	1.12154	1.04708	1.31753	0.895124	0.859593	1.04488	0.2863	0.128901
0.0217249	0.249951	0.0221586	-0.510557	0.199654	-0.0597704	0.0279742	0.0886179	-0.0426409	-0.115456	-0.0260066	-0.00420504	-0.11847	-0.0323052	-0.150096	0.183551	0.0342082	0.156069	-0.0671698	-0.182184	0.0564515	0.0393449	-0.0668353	-0.117974	0.0180563	-0.106032	0.0787978	0.117429	0.0282031	-0.119086	1.05043	1.07283	1.10516	1.06555	1.24072	0.866291	0.946678	0.794896	0.911251	1.05488	0.925126	0.73532	0.871167	1.03093	1.02179	0.865946	0.919756	0.93413	-0.0600376	0.129073
-0.0233989	-0.056962	0.236732	-0.0835163	-0.0237777	0.278792	0.0234081	0.127988	0.197804	-0.0245159	0.0373822	0.104277	0.0880789	-0.160227	0.0427861	-0.272116	0.0563589	-0.15687	-0.31803	0.000762909	-0.186618	-0.16109	-0.124949	0.0555964	0.087175	0.0910159	-0.0354023	-0.227803	0.0991396	-0.173963	1.04452	0.97137	0.850251	0.973534	0.984143	0.844947	0.819712	1.12649	1.18422	1.02457	1.09889	0.892856	0.974853	1.03684	0.850653	1.10223	1.01305	0.920366	0.093981	0.0176152
0.189523	-0.0218639	-0.315385	-0.212889	0.0912769	-0.0355668	0.138702	0.178279	0.179201	-0.211869	0.145245	-0.187748	0.0973039	-0.0170098	-0.0216139	-0.0348607	0.00852657	0.0620304	0.0938562	0.0129863	0.181937	0.08426	-0.358451	0.00282906	-0.129121	-0.000221214	0.108281	-0.129298	-0.0242597	-0.148044	0.932011	1.03907	1.37388	0.983095	1.03713	1.08348	0.820518	1.11022	1.00674	1.13735	0.951813	1.09421	0.74827	1.04845	0.871605	0.954483	1.45449	0.886307	1.19687	0.861062
0.0304399	-0.096461	-0.0876436	-0.00493197	0.00303059	-0.310813	-0.224614	0.0787081	0.0455146	-0.0297204	-0.0348004	0.185847	0.129089	0.116202	0.0781801	-0.154309	-0.0884783	0.0839545	-0.0224907	-0.0945324	0.173575	-0.100991	0.205419	-0.0469743	-0.276432	0.0574102	-0.162833	0.0319524	0.349319	0.101164	0.899169	0.80686	1.03619	0.981672	1.28316	0.996093	0.825282	1.03357	1.23032	0.749605	0.87878	0.730794	1.223	1.05565	1.08908	1.04279	0.965883	1.00808	0.746938	1.04434
0.123198	0.153509	-0.0222489	-0.013612	-0.0414026	-0.243703	0.125952	0.0750446	-0.276612	0.187419	-0.0204437	-0.110777	0.0908902	-0.188394	-0.039854	0.273953	-0.0072963	-0.162289	-0.0715687	0.118497	-0.128204	0.0592054	0.00797088	0.0088289	-0.196134	0.121046	-0.0709241	-0.176188	-0.0302133	-0.115897	0.930121	0.994866	1.11099	1.15289	0.832636	0.898643	0.766294	1.05061	1.05227	0.995521	0.801214	1.05027	1.01101	0.900947	0.812975	0.956354	1.27521	1.01131	1.07507	1.06447
0.0696096	-0.032395	-0.0953862	0.0597163	-0.16825	0.0301749	0.0664653	-0.295075	0.275007	-0.0824072	-0.124487	-0.392167	0.187438	0.112613	-0.021519	-0.0421144	-0.191932	-0.0275966	-0.00894941	-0.105416	0.284853	0.0307168	0.170894	0.0904299	-0.0990719	-0.0974366	0.0684802	-0.108011	0.121555	0.147571	1.186	0.928473	0.907076	1.20535	1.05328	0.793691	1.1315	0.749243	1.1357	0.953709	1.04287	0.797359	1.29948	1.1438	0.929115	1.18467	0.827567	0.617318	0.726768	1.00378
-0.00580406	0.16101	-0.031466	-0.151431	0.193762	0.0656689	-0.14706	-0.148076	-0.157745	0.0248529	0.13768	-0.0924718	-0.135381	0.073826	-0.19846	0.154564	-0.168731	0.128472	-0.0440661	0.0360066	-0.0034372	-0.00323663	0.248643	-0.236386	0.0271606	0.074029	-0.182179	-0.0216612	0.0827884	0.187732	1.0864	0.794467	0.796738	0.947892	1.32972	1.14522	0.887807	1.06845	0.970868	0.920285	0.993767	0.83831	1.21155	0.924625	0.88044	0.957185	0.927642	0.703926	1.07495	1.04622
-0.0620226	0.169884	0.0332452	0.205422	-0.246546	0.166985	-0.105366	0.0973857	-0.373997	0.0044324	0.127841	-0.0436918	0.0946904	-0.315704	-0.0928441	-0.101629	0.0460194	-0.00742228	-0.070562	0.0153926	0.237494	0.000235411	0.13544	0.24667	0.143006	0.102945	-0.107238	-0.0171001	-0.0463146	-0.0252331	1.06181	0.957563	1.03183	0.835852	0.973373	1.22838	0.85782	1.10537	0.99654	0.980533	1.10229	0.984512	1.00628	1.26795	1.23249	0.915555	0.582439	0.998187	1.01381	1.1727
-0.151116	0.0754491	-0.0683598	-0.171886	0.139714	-0.101802	0.275241	-0.0273402	-0.0904752	0.158086	-0.04854	-0.0890388	0.00440599	0.0238564	0.0604343	0.0226241	0.0615064	0.114126	0.159569	0.0138921	0.0652178	0.0564649	0.0667665	0.0836154	-0.0764351	-0.0556977	-0.0157534	-0.249858	-0.0146233	0.0862722	0.927505	0.837108	0.856273	1.00025	0.831711	0.990451	1.01706	0.872152	1.01175	0.903228	1.05158	1.01155	0.944796	0.941809	1.15287	1.03955	0.875699	0.923018	1.02524	1.04408
0.0448732	0.0197829	0.0830072	0.0943912	0.291361	-0.143632	0.0230144	0.0849632	0.195871	0.349342	-0.0066844	-0.0924665	0.200452	-0.245999	0.0566731	0.201011	-0.00745693	0.125012	0.00827673	0.325543	-0.090197	-0.129578	-0.153772	-0.0101775	-0.175476	0.102146	0.0168554	-0.0730755	-0.0936862	-0.0180983	0.939628	1.03283	1.21787	0.89851	1.07169	0.992458	0.873222	1.17186	0.966163	0.83456	1.14183	1.09944	1.11058	0.771468	1.02274	0.950898	0.914698	1.03	1.12906	0.769528
0.377519	-0.160015	0.234663	0.257579	0.0728068	-0.120528	-0.0279556	-0.138417	0.161114	0.0221608	0.0611504	-0.044357	0.158184	-0.149121	0.0763918	-0.0367462	0.0843039	0.0507602	0.224942	-0.00279829	0.32217	-0.131187	-0.109542	0.0264188	-0.108449	-0.0171586	-0.0028808	0.0455472	-0.31573	0.0508551	0.0207106	-0.206505	-0.21868	0.056947	0.0393304	-0.0402786	-0.115288	0.0360518	0.283282	0.050389	1.23323	0.982448	0.950835	1.09682	1.08766	1.26209	1.027	0.774982	0.876399	0.62462
-0.141535	-0.00630215	-0.0014	0.236697	0.0258072	-0.279206	0.0945735	-0.0159383	0.00050421	0.219063	-0.0070116	-0.0165599	0.192453	-0.103954	-0.00870609	-0.166763	0.101986	-0.0666421	-0.0653941	0.121803	-0.0311153	0.0510263	-0.0105234	-0.276067	0.269957	0.0428847	-0.12759	0.0819428	-0.0618589	-0.144545	-0.269829	-0.268758	-0.184301	0.00140169	-0.00824537	-0.264098	0.0169801	-0.275452	0.162414	-0.00509121	0.73349	1.11197	1.19983	0.929323	0.948725	1.18912	1.23325	0.643248	1.02859	1.0761
-0.00087719	0.331042	-0.143776	-0.00765074	-0.125644	-0.0693876	0.130908	0.00444765	-0.158187	-0.341079	0.0396538	-0.128819	0.131889	0.173503	0.00249436	0.038981	-0.0899715	0.0640563	-0.0630332	0.199597	-0.0560577	-0.13664	-0.0189222	-0.0792429	0.141728	0.0100742	0.00516269	-0.112856	0.255718	-0.161263	-0.0298502	-0.222145	0.229554	-0.0185461	0.130014	-0.0317107	0.243123	0.157551	-0.0514113	-0.0802972	1.11592	0.988439	1.14841	0.857853	1.03219	0.919928	0.968388	0.944391	1.04344	1.0554
-0.0719804	0.0874315	-0.135864	0.214206	0.159027	-0.00545551	0.0066491	-0.187024	-0.126856	-0.0183462	0.0229117	-0.188767	0.0714058	-0.142192	-0.080732	-0.111926	0.299367	-0.00173726	-0.0922586	0.218891	-0.100371	-0.122985	-0.104384	-0.116888	0.0745462	0.0360889	-0.0795257	-0.0371835	0.0460497	-0.0136946	-0.112079	-0.257476	-0.0865573	0.0841631	0.0720034	-0.333858	0.0669774	-0.0866483	-0.0981432	0.00671759	0.755834	0.980968	0.893743	0.803223	1.1232	0.701085	0.760445	1.03876	0.969682	0.908548
0.0787378	0.0281273	-0.0786286	0.0766085	0.00191704	0.0978068	-0.165335	0.174983	-0.158626	0.0759544	-0.0931123	0.25125	-0.253437	-0.14897	-0.0363937	-0.215438	-0.210505	-0.0212861	0.21407	-0.0477504	0.36452	0.204997	0.312434	0.0640548	-0.129588	-0.255019	-0.2528	-0.0894161	-0.176258	0.206744	0.0415744	-0.135128	-0.049706	-0.0880855	-0.0515032	-0.261858	-0.0716913	-0.249041	0.225986	0.210056	0.891604	0.792539	0.839711	0.682828	1.01718	0.993692	0.9752	1.07927	1.09917	0.972091
-0.116907	0.371199	0.161218	-0.122385	0.237211	0.0412575	-0.242763	0.0441136	-0.0595613	0.19142	-0.0139638	0.084285	0.0829311	0.290232	0.208569	-0.0426739	-0.274579	0.0568026	0.0457044	0.0562142	0.130423	0.0878693	-0.134378	-0.0723137	-0.00486313	0.213277	-0.380918	0.0217994	0.113722	-0.22029	-0.132811	-0.346236	0.00390893	-0.0865111	0.393011	-0.0932241	0.0375408	-0.0287509	0.0447115	-0.0227864	1.22551	1.02704	1.32814	0.93478	1.0402	1.00929	0.84858	1.17928	1.03753	0.916383
-0.21001	-0.0811027	-0.0161235	-0.267037	-0.313715	0.0208988	0.254179	-0.117746	0.10898	0.146788	-0.116419	-0.0573084	0.258178	-0.0387076	0.0842766	-0.0944457	0.0135779	0.014515	-0.132363	0.118074	-0.0514752	-0.0165731	0.338772	-0.0347171	0.174351	0.0383864	0.102547	0.0966578	-0.0221619	-0.184594	-0.0169024	-0.0941548	-0.154758	0.0625328	-0.0682461	0.0687309	0.0332777	0.0576277	0.086375	-0.038116	1.00722	0.98353	1.19289	1.2856	0.895984	1.04679	0.879793	1.31557	0.870261	1.13451
-0.105344	-0.0820986	0.0698953	-0.102543	-0.0468334	-0.058289	0.235532	-0.0514694	0.0760877	0.0479449	0.109829	0.0652762	0.0152589	-0.0441665	-0.0784394	0.193279	0.192232	0.258903	0.0737551	0.172838	-0.0597929	-0.12935	-0.0863684	0.156781	-0.0142685	0.141705	-0.0948893	-0.00502954	-0.191196	-0.0246169	-0.218892	0.123394	-0.0544582	-0.11899	-0.062666	-0.0176405	0.211549	0.0865515	0.0195587	0.114993	1.1943	1.10477	1.0793	0.644068	0.982273	0.871499	0.947166	1.05944	0.917844	1.00027
0.0123516	-0.411628	0.340129	0.300075	-0.141356	-0.169498	-0.126085	0.013476	0.022646	0.0347634	-0.186164	0.0144935	-0.238429	0.0942885	0.268737	-0.0334723	-0.342214	-0.0954155	-0.00159481	-0.0289759	0.236448	0.062494	-0.403816	-0.273025	0.00794249	0.0651597	0.0801319	-0.188581	0.0461301	0.0628298	-0.135897	-0.0677654	-0.0480609	0.409701	0.00526756	-0.110204	-0.139335	-0.0766676	-0.256191	0.0622915	1.07275	0.869483	0.895056	0.572506	0.855945	1.01482	1.12068	1.09873	1.05218	1.08307
0.202273	-0.159583	-0.130092	-0.143982	-0.0239177	-0.000405486	-0.0527463	-0.150406	0.137906	0.172064	-0.149362	0.10014	-0.18006	-0.15463	0.170535	-0.203116	-0.0497097	0.0424264	0.209485	-0.214093	-0.0299956	-0.201973	-0.0636952	-0.142014	0.0459329	0.0704285	0.220875	0.138778	-0.312223	0.121964	0.100204	-0.0181367	0.0891374	0.382395	-0.0528051	0.0557068	0.301157	-0.129088	-0.0852236	0.0911771	1.17874	1.04764	1.20956	1.02285	0.942964	1.29615	0.853016	0.652701	0.997526	1.13738
0.268583	-0.06656	-0.263976	0.0790268	0.204471	0.193112	-0.154473	-0.0569423	0.00305299	-0.241611	0.0887832	-0.200352	0.117252	-0.250344	0.0105827	0.0669238	0.151068	-0.228774	-0.0379763	-0.004278	-0.0968862	-0.0278622	-0.0607168	0.120228	0.251972	-0.0895854	0.147071	-0.0852059	-0.0551401	0.161603	0.106636	-0.079547	-0.126883	-0.01784	0.0353905	0.075772	-0.110784	0.293073	0.230304	0.122825	0.204938	-0.0684482	-0.0532705	-0.100693	-0.26195	0.298529	0.0654844	-0.0850087	0.0296672	0.165377
0.167428	0.0567043	0.0263018	-0.00818439	0.186122	-0.0696887	0.0170662	0.0590256	-0.136063	0.125281	0.0488926	-0.206376	0.230722	0.0707949	0.131657	0.0321571	0.305222	0.222183	0.165974	0.0774406	-0.15443	-0.0519834	0.218295	-0.156389	-0.0381724	-0.101563	0.24347	-0.03097	0.0808986	0.248705	-0.224341	0.117864	0.00611204	-0.312967	0.288706	-0.0065463	0.00116384	0.167026	-0.0828234	-0.21688	-0.0499461	-0.031429	-0.0917664	-0.221208	0.0445568	0.120368	-0.14462	0.146158	0.00221949	0.0075849
-0.0656416	-0.328766	0.00721382	0.00203444	0.0505522	-0.0393442	0.014701	-0.188024	-0.197538	-0.0779919	0.19629	-0.000319651	-0.222969	0.0472062	-0.006173	-0.0577062	-0.159513	0.0424269	-0.124036	-0.0527557	0.0517113	0.172507	0.380087	0.000689183	-0.194248	-0.146577	-0.093254	0.110464	-0.235545	0.25562	0.0596157	-0.154342	0.340425	-0.177774	-0.0845267	-0.0775388	-0.0972862	-0.225518	-0.0392431	-0.03699	0.0447121	-0.0661215	0.162342	0.0781623	-0.412781	-0.31013	-0.392673	0.0408398	-0.311718	-0.208789
-0.0348537	0.0681183	0.152836	0.2304	-0.0399487	-0.203779	-0.0296873	0.127322	-0.0563925	-0.0365808	-0.0931992	-0.0810559	0.244217	0.0277065	-0.0558764	0.0756425	-0.19673	0.117144	0.0077617	-0.016423	0.0926765	-0.14253	-0.0029605	-0.052672	0.166244	0.253548	-0.276761	-0.158034	0.132478	0.00143373	-0.018543	0.216475	-0.211622	-0.112093	-0.223222	0.0798818	0.129567	0.10822	0.189331	0.16155	-0.177549	0.169148	-0.0129877	-0.16578	0.174206	-0.179101	0.0444435	0.175585	-0.00702815	-0.16196
-0.00686338	-0.117709	0.0408451	0.175355	-0.159245	0.054191	-0.0400903	-0.264381	-0.172658	-0.0728559	0.0966924	-0.167659	-0.231977	0.157741	0.0750692	0.0192723	-0.0725507	0.280653	-0.43822	0.00857189	0.0452889	0.0366028	-0.15862	-0.191492	0.119644	0.0433015	-0.118767	0.133017	0.0659778	-0.0142454	0.12467	0.0739026	0.30149	-0.0696365	0.00745164	0.0571093	-0.129216	-0.116241	0.0276104	-0.137405	0.150361	-0.0950631	-0.0416234	0.0846178	0.250941	-0.0844131	0.160295	0.0623048	-0.112712	0.109239
-0.141016	-0.0818479	0.0245099	0.141961	-0.141492	-0.0535178	0.285882	0.0768171	0.0018035	0.0499285	0.147605	0.0303088	-0.0705397	-0.261625	-0.134502	0.100833	-0.00238214	0.0118968	0.021272	0.117892	0.0197927	-0.0431173	0.0616761	-0.147885	0.0984023	0.173789	0.176172	-0.0658798	0.194493	-0.0157405	0.10395	-0.0460699	-0.0785659	0.0660244	-0.0737747	-0.12259	0.260668	-0.178205	0.144	0.0802528	0.355882	0.224994	-0.126931	0.0677552	0.117844	-0.124705	0.0744067	-0.257136	0.1138	-0.1334
0.169995	-0.102926	-0.0229501	-0.073369	0.16935	0.272172	0.168373	-0.164058	-0.184829	0.0320559	0.0966561	-0.161618	-0.0977198	0.22273	-0.295442	-0.401561	0.0634387	0.29501	0.247323	-0.123963	-0.0795901	-0.283774	0.0845122	-0.19738	-0.192274	0.101226	0.127952	0.187133	0.000230521	-0.0290481	0.311431	0.00585242	0.116067	-0.0769612	0.173992	0.108895	-0.124038	-0.120303	0.0145126	0.0961238	0.0580701	-0.038787	0.0366055	0.0634207	-0.0076169	-0.0769916	-0.0860626	0.118494	-0.0909653	-0.263099
-0.0535092	-0.227066	-0.0902719	0.156034	0.0729791	0.208071	0.137216	-0.128069	0.00761408	0.00583141	0.162919	-0.105615	-0.124729	-0.138751	-0.220262	0.310834	-0.0845132	-0.0414607	0.203337	-0.148527	0.0655731	0.061781	0.312526	0.00834158	0.121524	-0.145593	-0.0725878	0.0265918	0.0119215	0.308194	0.0825633	0.0715754	0.000285701	0.010543	0.0931103	0.09783	-0.00391998	-0.0787437	-0.0567811	0.0366228	-0.0330309	0.144371	0.305123	0.0419116	0.214047	-0.182988	-0.0650336	-0.257739	-0.123589	0.0338502
-0.0558065	-0.0716468	-0.23593	-0.175386	-0.245358	0.130702	-0.125629	0.059834	-0.204925	0.095572	0.164798	0.0978547	-0.0379163	0.0167677	0.0283452	0.00720002	-0.205131	-0.0546859	0.19403	-0.167726	0.284132	-0.120937	0.0701483	0.0558973	0.0994256	-0.0585558	-0.0185133	0.0241151	0.152588	0.252662	0.0758887	0.133043	-0.154779	0.0722539	-0.230375	-0.228027	-0.137021	0.216579	-0.196433	-0.137597	0.174816	0.228958	-0.205124	0.0523177	0.028498	-0.249411	-0.209883	-0.0532997	0.0675175	-0.0511192
0.042136	0.207318	-0.215791	-0.293616	-0.106468	-0.163655	-0.107653	0.296586	0.0878626	0.261744	0.0104019	0.206221	-0.252819	0.0810502	0.00986561	-0.142302	-0.0482217	-0.178245	0.140609	0.0363399	0.0589636	-0.0665917	0.0656471	0.0109737	0.078225	-0.0990193	0.123744	-0.0991863	0.193548	0.167931	0.0873003	0.0063963	0.167072	-0.0357074	0.116583	-0.116457	-0.0746746	-0.095673	-0.0422917	-0.120324	-0.0315556	-0.0544501	0.061185	-0.0760127	0.0613908	0.00285387	0.105808	-0.134966	-0.137015	0.0606845
-0.205027	-0.121919	0.19795	0.13761	-0.0122599	-0.0314361	-0.253725	-0.259113	0.119601	-0.0325125	0.0317923	0.0337836	-0.244904	0.0950921	-0.0712994	-0.040009	-0.123111	-0.0937066	0.118965	0.0315557	-0.109754	0.0710384	0.106443	0.0292522	-0.096305	-0.146165	0.140143	-0.0858124	0.0451506	-0.0602593	-0.025774	-0.152517	0.240213	0.0512458	0.0822114	0.138355	-0.237702	0.16903	0.148645	-0.25598	-0.035427	-0.238637	0.0360931	-0.0486308	-0.164038	0.127411	0.018138	-0.185284	0.158685	-0.126565
0.0479887	0.342556	-0.020913	-0.303498	-0.150735	-0.0677651	-0.230407	-0.120174	0.101356	0.246071	0.244469	-0.0169011	-0.146702	-0.288151	-0.0492582	0.0456306	0.0972864	0.130393	-0.090967	-0.0821149	-0.0441736	0.0614935	0.150547	-0.251488	-0.0124034	-0.1236	-0.0836432	-0.14747	0.277638	0.0363807	0.212522	0.0418403	-0.143174	-0.0134369	-0.270172	-0.0799836	0.153121	0.0585115	0.179694	-0.0549618	0.00768933	0.0203662	-0.0841856	-0.112233	-0.0706719	0.0965106	-0.0603313	-0.0746822	-0.0279443	-0.053911
0.141633	-0.0980042	-0.0305308	0.078927	0.0912632	0.054367	-0.18315	0.0320101	0.161907	0.120005	0.098723	0.0488136	-0.154888	-0.0516746	0.176704	-0.0974556	0.0917302	0.166143	0.0460833	-0.0423497	0.025996	0.0346258	-0.312477	-0.0764415	-0.0619854	0.229255	-0.17842	-0.136875	0.02132	0.129649	0.0638796	-0.0710279	-0.083378	0.327838	0.0874281	0.260739	0.0212846	0.0774619	-0.180175	-0.0289384	-0.113689	0.215564	-0.100671	0.0323478	-0.0308998	0.122961	0.0622602	-0.116218	0.00811642	-0.0118273
-0.282192	-0.09488	0.0381958	0.204968	-0.153832	0.109458	0.111145	0.000895381	-0.0359813	0.223907	-0.127008	0.185422	-0.167732	0.0925511	-0.0583683	-0.335477	0.0920929	0.106458	-0.22392	-0.00752124	-0.198394	0.0142477	0.221783	-0.348088	-0.335083	-0.046388	0.17439	0.0539987	0.0601606	0.139255	0.0687406	0.15248	0.0446852	0.15438	0.0573679	-0.0666492	-0.138399	-0.0791728	0.0214461	0.0760379	-0.00804605	-0.110493	0.120623	-0.00375672	-0.241169	0.163498	-0.0560656	0.167046	0.116646	0.0728527
-0.219691	0.0563861	-0.140612	0.24083	0.0825973	0.190308	0.0787728	-0.316126	-0.203854	-0.244556	0.193843	-0.076107	0.0243704	0.083538	0.114515	-0.0904236	0.154765	-0.125364	-0.176813	-0.0523306	0.159011	0.0478432	-0.100779	0.0566416	-0.0847006	0.000435912	0.00651116	0.0700752	-0.0333878	0.199899	0.110281	-0.0840754	-0.130978	0.0827613	-0.0959492	0.148867	0.087272	0.105206	0.166726	-0.214875	-0.117655	0.281176	0.0576637	0.270136	0.274702	-0.124417	0.142165	0.207856	-0.120872	0.349524
0.248042	-0.101473	0.0100299	0.0393861	0.143545	-0.0175315	0.234046	0.211525	0.38883	-0.0801521	-0.201405	0.0271668	0.269389	-0.147766	-0.0563815	-0.0406824	0.0419628	0.0751574	-0.112657	0.0139042	-0.143778	-0.312893	-0.0496533	0.123266	0.1444	0.0137671	0.0259696	0.0843192	0.0402279	0.168784	0.0168447	-0.0465106	0.0203002	-0.236367	0.0523193	-0.169815	0.0190306	-0.170346	0.252689	-0.237048	-0.183508	-0.0479828	-0.337702	-0.281695	-0.0899189	0.14085	0.0151339	-0.0853524	-0.0933355	-0.0701166
-0.200561	0.31386	0.198769	-0.284187	0.356922	0.162852	-0.383516	-0.106046	0.0685307	0.00145638	-0.271598	-0.164278	-0.160415	-0.0446091	-0.0649526	0.0986417	-0.0230628	0.11652	-0.0244056	0.0202952	-0.137712	-0.116875	0.0358067	0.184196	0.0162035	-0.127892	-0.0252398	-0.225811	-0.0629887	-0.0551048	0.196768	-0.100936	0.140872	-0.213887	0.0235552	0.00270628	0.0183225	-0.168697	-0.349187	-0.0507822	0.113272	-0.0757253	-0.014797	0.0398505	0.112953	-0.0842557	0.0349484	-0.146834	0.203429	0.195285
0.258283	-0.225402	-0.0915402	-0.220218	0.0766187	-0.132414	0.0470632	-0.0171236	-0.0220467	-0.0266074	0.0778637	0.0313205	0.137	0.0958847	-0.114843	-0.0767864	-0.0818945	-0.106106	0.175586	-0.00851549	-0.0646513	-0.0362529	0.193998	-0.210613	0.019513	-0.201287	0.325018	-0.308419	0.239404	0.23021	0.0336513	-0.10174	-0.348939	-0.105492	0.0839538	0.247351	0.116447	-0.0961689	0.112581	-0.0428825	-0.309071	-0.0633999	-0.108597	-0.0452889	-0.309054	0.0808863	-0.113916	0.235382	0.0591806	-0.0998322
-0.245482	-0.0862876	-0.162641	-0.0945887	0.175103	0.0830967	-0.116165	-0.153066	0.093574	-0.134178	0.261419	-0.216722	0.012183	-0.0523381	-0.181099	0.00014487	0.0153026	-0.0416127	0.00601582	0.226761	0.225881	0.026393	0.239262	0.14494	-0.130037	0.111218	-0.0772598	-0.343096	-0.0554377	0.215359	0.0134125	0.00546874	0.00879301	-0.0655173	0.0229977	0.102684	0.0043934	0.00985346	-0.0667412	0.0514116	-0.110841	-0.0215166	-0.244705	-0.0655478	-0.078275	-0.00936176	-0.254508	0.0385854	0.0572068	0.121168
-0.0537142	-0.0687681	0.0451639	-0.186478	-0.0499606	-0.0340296	-0.0538377	0.236314	-0.0947093	0.117906	-0.281769	-0.0128878	-0.221429	-0.130849	-0.0014616	-0.19206	0.102214	0.0410482	-0.0238511	0.0127683	0.159555	-0.252129	0.146297	0.188944	-0.0327511	0.0529014	-0.164777	0.167411	0.0799068	0.0927523	-0.216318	-0.280134	-0.0934517	-0.462895	-0.0531317	-0.157235	-0.140154	0.325235	0.249105	-0.0101326	-0.0496263	-0.387393	-0.088376	-0.146156	-0.13138	0.275587	0.153311	-0.0615436	0.176979	-0.0720517
-0.0826677	0.138913	-0.0856029	0.0496034	0.00883564	-0.181027	-0.0172763	-0.285484	-0.172513	-0.0707794	-0.247445	-0.1231	-0.257563	-0.117733	0.00696696	-0.262813	-0.234544	-0.0967791	-0.225475	-0.137937	0.146515	-0.192703	-0.0949452	0.151754	-0.0329464	0.152025	0.0682657	0.0309345	-0.130977	0.00833289	-0.102977	0.049709	-0.116835	0.00447003	0.195336	0.127048	0.124673	0.130084	0.0988436	0.20459	-0.000547511	-0.0795774	0.171418	0.123483	-0.155996	0.0641996	0.0403473	-0.128481	0.0408056	0.119989
0.0960246	0.230323	0.109749	-0.198284	-0.0230302	0.0368771	-0.226259	-0.235409	0.0792807	-0.182058	0.185687	0.0509707	-0.0927412	-0.0153503	0.48993	0.00617019	0.123841	-0.0596757	0.225006	0.151359	-0.104241	0.111544	-0.0737361	-0.209244	-0.101161	-0.296579	0.20615	0.0752618	-0.203986	0.0228896	-0.246182	0.0653075	-0.192705	0.0306581	0.375271	0.275064	0.0909299	0.160645	0.142298	0.0801753	0.0620785	0.154032	-0.0122204	0.102274	-0.0089498	-0.14963	-0.145875	0.022409	-0.203204	0.00613381
-0.0988804	-0.055744	0.112689	-0.101635	-0.28572	0.0772762	0.0836151	-0.0235489	-0.176909	-0.123134	0.124357	-0.135528	-0.059445	0.0692476	-0.00527897	0.00688864	0.00230678	0.0140543	0.0726559	0.12555	-0.0769506	-0.158523	-0.085611	0.0318195	0.092179	0.059862	-0.162103	0.0974957	0.11386	0.198991	-0.00352103	0.185212	0.0946904	-0.0436334	-0.0693046	-0.101126	-0.17256	-0.215867	-0.0367771	0.208151	-0.212925	0.0267597	-0.288942	-0.0902997	0.116517	-0.163513	-0.259673	-0.0641495	0.0378805	-0.105663
-0.20202	0.0703182	-0.0122352	-0.102927	0.122321	0.0193208	-0.0537858	0.00344779	-7.9475e-05	-0.179664	-0.269865	-0.209912	0.266905	0.0275113	-0.0537564	-0.00876205	0.0222789	-0.135355	0.0287091	-0.0419534	0.0172694	-0.281598	0.240143	-0.0363191	0.00974667	0.0872648	0.0231435	-0.172769	-0.225992	0.328984	0.0572148	0.0834357	0.207912	0.210035	-0.266214	-0.153042	0.13662	-0.0387379	-0.100051	-0.199361	0.39542	0.0495149	0.0762701	0.197269	0.170446	-0.261889	-0.258933	-0.0397046	0.00275993	-0.00414588
-0.0254386	-0.00550147	-0.0582012	-0.142326	0.117899	0.0735189	0.186743	0.0170552	0.0147161	-0.0440149	-0.0493922	0.14199	0.0189947	-0.155207	-0.0165362	-0.0903389	0.108782	-0.0469028	-0.0658617	0.0120772	-0.00179088	-0.26733	-0.0997179	-0.102857	0.0792023	0.00999487	-0.147095	-0.228635	0.123545	-0.0967973	-0.114748	-0.022297	0.107893	0.00126807	0.0439983	-0.159684	0.143708	0.048321	-0.20974	0.110382	-0.0665955	-0.0403773	0.0264051	0.325878	0.315212	-0.212543	0.0394568	-0.00229374	-0.135341	0.0216486
0.122977	-0.209483	0.169393	0.10085	0.172161	-0.210492	-0.131091	-0.101268	-0.144754	0.16418	0.293753	0.0806575	-0.0533273	0.192256	-0.0707049	0.310661	0.0826735	0.0423763	-0.0960591	-0.0769303	-0.0885239	0.0110717	0.201898	-0.0486241	-0.20316	0.158174	0.0491341	-0.0431717	0.0147557	0.214865	-0.374191	0.231953	-0.171161	0.143317	-0.0104429	-0.0112401	-0.226708	0.279354	0.0230632	-0.0556331	0.114316	0.0458394	0.0617842	0.0698106	0.0526179	0.0127742	-0.156037	-0.286262	-0.0558742	-0.0391756
-0.127391	-0.188159	-0.0323889	-0.192847	-0.30024	-0.0260275	0.244104	0.0110133	-0.220863	-0.154904	0.182627	0.160904	0.00903542	0.200466	0.0705045	-0.0786863	0.178237	-0.0505485	0.1089	0.0372458	-0.0938493	0.0236211	-0.135151	0.18198	-0.256715	0.0586683	-0.223394	-0.108662	-0.00178641	-0.0365383	-0.322708	-0.369807	0.10444	0.123411	-0.0609103	-0.102597	0.1831	0.14592	-0.153799	-0.000340315	0.0147884	0.188089	-0.00273441	-0.0330061	-0.0680175	-0.229789	-0.124934	-0.035499	0.285969	-0.0362639
-0.0634162	0.0825834	0.0689638	0.159328	-0.123776	0.108234	0.179309	0.16405	-0.258065	0.0499512	0.445235	0.32164	0.166147	-0.00641816	0.0869669	-0.237644	-0.0660007	-0.00225016	0.0535274	-0.0585642	-0.148272	0.0242045	0.0851248	-0.100593	-0.208138	0.0658575	0.0831948	0.0129148	-0.126693	0.137429	-0.215503	0.0311709	0.0244037	0.183425	-0.30517	0.0705524	-0.0159528	-0.120822	0.272546	-0.0911543	0.0900608	-0.0900495	-0.115304	0.00349707	0.0202618	-0.0502711	-0.0413976	0.0677159	0.0674347	0.0282663
-0.0454109	-0.300936	-0.0802996	-0.0681168	-0.0314458	0.0544488	0.124092	0.13591	-0.181376	0.0910007	-0.289089	-0.0863883	-0.126695	-0.375964	-0.00816085	0.0957095	0.241798	0.119491	-0.016733	-0.0761101	0.109562	-0.0151867	-0.0295912	0.0792806	0.132665	-0.00967878	0.0659322	0.220296	0.0180653	-0.245385	-0.0395909	0.00546152	0.0205936	-0.284835	-0.102706	-0.214522	0.153302	0.00306774	-0.278515	0.148151	0.0282539	-0.151424	0.121031	-0.065327	0.0406556	-0.0659532	0.282948	-0.0300875	-0.268369	0.0534568
0.0144534	0.0199824	-0.0189956	0.186172	-0.087139	-0.0319347	-0.111298	-0.18658	-0.0741702	0.162733	0.0789554	-0.139565	0.0792532	-0.083673	0.0211568	-0.00640247	-0.129275	-0.312934	0.189287	0.265853	-0.041493	0.232166	-0.0861219	0.0947434	-0.193195	-0.0176554	-0.0186715	-0.137775	-0.166954	-0.113049	0.160486	-0.00526735	0.111938	-0.106766	-0.0468932	0.026129	0.0613681	0.290976	-0.106838	0.0183391	0.0257102	0.103082	0.0134633	-0.11917	0.117246	0.36929	-0.107077	-0.0812546	-0.114972	-0.0839432
-0.0510841	-0.0435057	-0.036984	0.126807	-0.209524	-0.348702	-0.106653	-0.0997444	-0.0472055	0.0166665	-0.1984	-0.211724	0.202064	0.101219	-0.125036	-0.0795122	0.0722019	0.0545591	-0.128052	0.046191	0.00141991	-0.107845	-0.0167733	0.251349	-0.0560885	-0.189399	-0.128607	-0.077698	0.0348605	0.173177	-0.0879316	-0.157992	0.101705	0.201222	-0.132284	0.110628	0.00722659	0.393631	-0.0468876	0.16641	-0.0533546	0.168223	0.143843	-0.0248382	0.0151825	-0.00115027	0.0242957	-0.0537833	0.0527593	-0.016397
-0.282278	-0.212702	0.120263	0.260075	-0.143441	-0.0766675	0.157248	0.108546	-0.0747236	0.0902042	-0.0662888	0.0520104	0.313903	-0.0684902	-0.117344	0.00303416	0.180114	0.0244696	-0.102057	-0.101681	0.120162	0.142816	-0.0261745	0.0476112	-0.124248	0.0106446	-0.0462558	0.0784849	0.113832	-0.0316788	0.052849	0.124031	0.0436403	0.0624277	-0.336601	0.0214601	-0.217717	-0.206832	-0.0803696	-0.154855	-0.13774	0.128711	0.345994	0.16436	-0.0220053	0.193242	-0.291608	-0.441906	0.156508	-0.0313011
-0.0124158	-0.173048	0.18405	-0.107247	0.105465	-0.350847	0.177791	0.0380858	-0.0691715	0.0677358	-0.0461737	-0.0448568	0.131869	0.146179	-0.121562	-0.139355	-0.00012907	-0.197366	0.229201	-0.307632	0.103618	-0.12266	-0.0941853	0.217292	0.164926	-0.124595	-0.155157	0.180433	-0.144253	-0.00290091	-0.0801278	0.101221	0.125183	-0.00512235	0.0266601	0.184189	-0.177833	0.185088	0.033941	0.0960769	-0.141768	0.0688427	-0.0423056	-0.0888546	-0.122805	0.0701583	-0.0727004	0.215794	-0.00260489	-0.0260784
-0.0436637	0.072411	-0.0665986	0.159721	-0.0506223	-0.0530344	0.0886542	0.245228	-0.112788	0.124114	-0.0908886	0.1387	0.0482295	-0.108928	0.0982491	-0.129763	-0.138642	-0.305633	0.0388577	0.0741327	0.0333647	0.115836	-0.0538758	0.0769737	0.154331	0.0121302	0.161843	-0.222014	0.259668	0.199724	0.023819	0.106322	-0.169033	0.410283	0.072829	0.112679	0.391304	0.0538062	-0.0682308	0.167302	-0.0631169	-0.00794897	0.155912	0.0710074	-0.177824	-0.087353	0.189476	-0.0997835	-0.0558999	0.201608
0.140835	-0.133283	-0.0644309	0.356873	0.106645	-0.223806	0.0412084	-0.0306158	0.00019944	-0.0235428	-0.0363941	-0.0544442	0.343257	0.0496976	-0.00412702	0.0690876	0.0469583	-0.160924	0.118809	-0.04666	-0.0374372	-0.0910627	0.0855787	0.132101	-0.0150632	-0.195915	0.118058	0.0680778	0.223832	0.0856026	-0.0933842	-0.10931	0.13865	0.183006	-0.0108366	-0.204544	-0.151777	-0.182496	0.0828058	0.00733769	-0.106201	-0.132709	-0.118034	-0.195976	-0.171864	0.0844426	0.227462	0.0619547	0.0252827	0.0507006
0.151397	-0.140931	-0.00260216	-0.200636	0.0527767	-0.133554	0.111672	0.0753991	-0.0155753	-0.324605	0.067076	0.1968	-0.237094	0.0929132	0.159428	0.117935	0.0532672	0.0184781	0.351204	-0.0862352	-0.202315	-0.140553	0.110869	0.167177	0.0109656	0.035943	0.116916	0.13419	-0.0947422	-0.0267027	0.0982981	-0.298222	0.339239	0.0659797	0.290133	-0.00389913	0.108845	0.0211698	0.0463289	-0.314953	0.0021895	-0.0512969	-0.22146	-0.0580822	-0.119356	0.0978488	0.0319267	-0.0395671	-0.0664621	-0.011581
-0.0440597	0.0498851	0.144551	-0.107841	-0.025109	0.0322446	-0.0109293	-0.269401	0.0199911	0.0910297	-0.193786	0.169605	-0.140657	0.140951	-0.159964	-0.20119	-0.148729	-0.0476902	0.00771271	0.183428	-0.0507099	0.0950747	-0.277595	0.0446867	-0.070914	-0.0583708	-0.0952038	0.224675	0.162374	0.0247153	0.130738	-0.150506	-0.0745113	0.07598	0.344728	-0.194534	0.173065	-0.0947467	0.0198543	0.0229501	0.0012165	-0.120952	-0.0766804	-0.195071	0.313216	0.097804	-0.246424	0.178157	0.207768	0.171834
0.250337	-0.0460479	0.0340455	0.45548	0.0877629	-0.0300621	-0.134181	0.0393838	-0.224823	-0.104868	-0.0354627	-0.106819	0.0566261	-0.152114	0.133662	-0.0188015	0.0911321	-0.248714	0.315514	-0.131906	0.204105	0.0604334	0.113417	0.0356251	-0.253949	0.0541955	-0.0237136	-0.0559027	0.0231912	-0.0336302	0.167831	-0.333121	-0.154341	-0.057216	-0.0107817	-0.00389752	0.00994148	-0.095136	0.105451	0.149169	0.0287607	0.0265752	0.0320073	-0.352473	0.161448	0.02375	-0.215714	-0.0680462	-0.130479	-0.104662
-0.13811	-0.183315	0.179858	-0.0255181	0.0607393	-0.114529	0.116495	0.17831	-0.0629025	-0.204915	-0.301652	-0.137363	-0.0151171	0.00133892	-0.096421	-0.071042	0.208015	-0.0225403	-0.0905912	-0.0273221	-0.0344367	-0.31907	0.119215	-0.106538	0.20387	0.0653829	0.0287696	-0.0347913	0.0641667	0.127434	-0.128971	-0.0674471	-0.177399	-0.173379	0.0437993	0.0660095	-0.310451	-0.017246	-0.136339	-0.0667267	-0.0355473	-0.203515	0.0603005	0.0848914	0.0700992	0.0491793	-0.135045	-0.0542751	0.0215224	-0.003837
-0.281898	-0.0142967	-0.024146	0.183236	-0.191821	-0.120238	0.027733	0.126639	-0.113997	0.03552	-0.086532	-0.0787744	-0.0591517	0.081186	-0.19017	0.0727029	-0.107849	-0.0527787	0.228263	0.10752	0.10562	-0.120454	0.139939	0.0714504	-0.245061	0.0610929	-0.0649146	0.162654	-0.0686332	0.0464615	0.21067	-0.119856	0.241419	0.293727	-0.0286856	0.153383	0.0238462	-0.0424099	-0.122721	-0.139987	0.0749314	0.0582622	-0.18662	-0.233605	-0.216017	0.072287	0.173386	0.0781947	0.0212509	0.107443
0.345121	-0.0201109	-0.117479	-0.304039	-0.0351431	0.182006	0.0652916	0.0276141	-0.231293	0.0533039	-0.0604756	0.0718315	-0.0339279	0.196685	0.149945	0.402712	0.283537	-0.182687	-0.222659	-0.00302941	0.331962	-0.16074	0.0190687	0.0234522	0.0132494	-0.231207	-0.302618	-0.204329	-0.209688	-0.0555953	0.364425	0.118825	0.148767	-0.11104	-0.256256	-0.187509	-0.0902448	-0.0361404	-0.0615796	0.0380189	-0.285527	0.159584	0.0446395	-0.196473	0.214617	-0.0669658	-0.0834162	-0.0416715	0.103448	-0.0425006
-0.115474	-0.198621	0.0193878	0.230792	-0.0146383	0.107811	0.201816	-0.291098	-0.00548512	-0.184548	0.003389	0.225277	0.0145644	0.109883	0.244123	0.133232	0.0432267	-0.22469	0.0523552	-0.013619	0.0107449	-0.0414269	0.0472204	-0.121116	0.228385	-0.081711	0.0159179	0.210811	-0.13919	0.113154	-0.101942	-0.0547117	-0.0200344	-0.0697041	0.00866445	-0.0717763	-0.00900774	-0.2486	-0.136475	0.0656147	0.0110129	-0.139758	0.0846043	-0.15597	-0.262393	-0.088559	0.0444281	-0.0204203	0.142584	-0.0293318
0.116403	-0.137898	-0.316682	0.180842	0.0136101	-0.200456	-0.0136419	0.0681504	-0.00390543	0.0593037	0.0761518	-0.361818	-0.00792708	0.0719425	0.0606771	-0.230338	-0.0137632	-0.0733382	-0.187663	-0.201331	-0.151096	0.144908	-0.102814	0.0309515	0.243586	-0.0245871	0.0510304	0.11709	0.21201	-0.0756078	-0.0261309	-0.0493298	-0.0981446	-0.134373	-0.11642	-0.199522	0.13514	0.164792	-0.187421	-0.0331348	-0.0779789	0.0212281	0.0433874	-0.0639502	-0.136902	0.0566551	-0.195437	0.0283304	0.220653	-0.173863
0.0942448	-0.0468788	-0.0249955	0.145491	0.119038	-0.0205809	-0.266725	0.195399	0.18431	-0.0404	-0.273565	-0.0664878	0.138449	-0.0519725	-0.243255	-0.0403258	-0.00604349	0.000409493	-0.0887453	-0.295591	-0.275612	0.081363	-0.027293	0.17788	0.0265731	0.0727558	-0.0471771	0.367995	0.300433	0.0147698	0.126695	-0.173668	0.00821738	-0.032709	-0.0486992	-0.122301	-0.148144	0.0452946	0.00357915	0.240871	-0.226884	0.137837	-0.0377016	-0.274016	0.137221	0.113765	0.0534763	0.00525085	-0.0636443	-0.0626333
-0.0765056	0.16298	-0.269756	0.0245604	-0.0239685	0.241926	0.228128	-0.0153075	0.111951	0.117939	0.239219	0.105668	0.010135	-0.0228449	-0.198883	-0.247786	-0.0200542	0.0735277	-0.0711628	-0.306339	-0.00300916	-0.199523	0.02462	-0.0107947	0.117665	0.174073	0.064764	0.464845	-0.0409036	0.121284	0.196655	0.172038	0.202897	-0.245783	-0.0147923	-0.0303023	-0.14036	0.256054	-0.0095915	-0.265605	0.0360461	0.00724694	-0.114101	0.0863302	0.209651	0.0630324	0.226678	0.0254708	0.189666	-0.110625
0.0472291	0.236554	0.110499	0.149463	-0.191139	-0.0392705	0.0468051	-0.0258941	-0.152831	-0.0299456	-0.110936	-0.0845144	0.177864	-0.0892752	0.0043205	-0.00630058	0.194181	0.129758	-0.0228676	0.356448	0.165489	-0.351337	0.0414225	-0.143614	0.15923	0.0174811	0.0388855	0.060003	-0.057708	-0.151721	-0.00343112	0.0248398	-0.256752	-0.3663	0.29609	0.149672	0.0620451	0.0417216	-0.148279	0.185663	0.453208	0.088976	0.0657042	0.0910875	-0.154911	-0.148394	0.0158282	-0.277878	0.186039	-0.150025
0.0823952	0.195608	-0.0355115	0.322222	0.136454	-0.26818	0.11054	0.1947	0.220509	0.202811	0.0860372	-0.0580083	0.0546333	0.356382	-0.0283627	-0.04312	-0.201932	-0.306542	-0.0480444	-0.228963	-0.213775	-0.127183	-0.0125437	-0.0347227	-0.0548584	-0.0370467	-0.198296	-0.210991	0.376802	0.11987	0.0952628	0.0952289	-0.207568	0.0219676	0.00021559	-0.0103259	-0.2431	0.0568655	0.20306	0.184762	0.0356531	0.185051	-0.301558	0.0902716	0.122554	-0.0138542	0.0337277	0.156743	0.0493803	0.0471861
0.111503	0.249029	0.00438238	-0.130839	0.0343367	0.139513	-0.135114	-0.104698	-0.070644	0.0213452	-0.11317	0.00579791	-0.0467546	-0.153519	-0.176116	0.0507637	0.109481	-0.0529504	-0.025683	0.25454	-0.0344083	-0.167011	0.0407661	0.330545	-0.16217	-0.0735022	0.139623	0.103913	-0.154795	-0.247802	0.13787	0.161299	0.19949	-0.077323	0.237443	-0.0857301	-0.120751	-0.00286592	-0.173155	-0.0839223	0.267819	0.024295	-0.127678	-0.0213028	0.0647282	-0.0812287	0.00169776	0.0561145	0.12685	-0.0519249
-0.0517193	0.0597789	-0.220854	0.165633	0.00752474	0.0159011	-0.017003	-0.0680479	0.00296141	0.0889589	0.0201087	0.0265884	-0.305945	0.0274959	0.0966292	-0.18051	0.160481	-0.0665403	-0.00758293	-0.314282	-0.249083	0.0598621	0.0512718	-0.0277521	0.114307	-0.0895268	0.141911	-0.0179765	-0.115126	-0.0628384	-0.0322101	0.213007	0.0435292	-0.0734557	0.00717399	0.0934172	-0.0509659	-0.138699	0.148794	0.0179471	0.120712	0.295162	-0.0252497	-0.0712512	0.0661741	-0.15317	-0.162663	-0.133716	0.0601209	-0.0862182
-0.18492	-0.031641	0.0877041	-0.0384778	-0.226852	0.0936114	-0.131874	0.0990369	0.458424	-0.420716	-0.0664773	0.0241022	-0.114855	-0.119551	-0.059305	0.205669	-0.0215383	-0.0171254	0.0488026	0.119151	0.165646	-0.205361	0.00509789	-0.0596948	0.0896688	0.0313484	0.0566453	0.0362034	0.0231553	-0.138257	0.0620362	-0.0530157	0.11207	-0.102352	-0.0937702	0.171175	0.0260442	0.187332	-0.0844154	0.025773	0.0645148	0.292641	0.053401	-0.00679564	-0.0987606	0.0836405	-0.0729877	-0.0235237	0.0350993	0.188263
[truncated: 58 more columns]

## Sheet: output biclusters
61	62	63	64	65	66	67	68	51	52	53	54	55	56	58	41	42	43	45	47	48	46	49	60	44	50	57	59	0	0	0	0	0	0	0	0	0	0	0	0	0	0	0	0	0	0	0	0	0	0
55	0	0	0	0	0	0	0	0	0	0	0	0	0	0	0	0	0	0	0	0	0	0	0	0	0	0	0	0	0	0	0	0	0	0	0	0	0	0	0	0	0	0	0	0	0	0	0	0	0
0	0	0	0	0	0	0	0	0	0	0	0	0	0	0	0	0	0	0	0	0	0	0	0	0	0	0	0	0	0	0	0	0	0	0	0	0	0	0	0	0	0	0	0	0	0	0	0	0	0
1	2	3	4	5	6	7	8	9	10	11	12	13	14	15	16	17	18	0	0	0	0	0	0	0	0	0	0	0	0	0	0	0	0	0	0	0	0	0	0	0	0	0	0	0	0	0	0	0	0
1	2	3	4	5	6	7	8	9	10	11	12	13	14	15	16	17	18	0	0	0	0	0	0	0	0	0	0	0	0	0	0	0	0	0	0	0	0	0	0	0	0	0	0	0	0	0	0	0	0
0	0	0	0	0	0	0	0	0	0	0	0	0	0	0	0	0	0	0	0	0	0	0	0	0	0	0	0	0	0	0	0	0	0	0	0	0	0	0	0	0	0	0	0	0	0	0	0	0	0
99	100	101	102	104	105	106	107	92	93	94	95	96	97	98	91	108	0	0	0	0	0	0	0	0	0	0	0	0	0	0	0	0	0	0	0	0	0	0	0	0	0	0	0	0	0	0	0	0	0
91	92	93	94	95	96	97	99	100	102	103	104	105	106	107	108	0	0	0	0	0	0	0	0	0	0	0	0	0	0	0	0	0	0	0	0	0	0	0	0	0	0	0	0	0	0	0	0	0	0
0	0	0	0	0	0	0	0	0	0	0	0	0	0	0	0	0	0	0	0	0	0	0	0	0	0	0	0	0	0	0	0	0	0	0	0	0	0	0	0	0	0	0	0	0	0	0	0	0	0
99	100	101	102	104	105	106	107	92	93	94	95	96	97	98	91	103	0	0	0	0	0	0	0	0	0	0	0	0	0	0	0	0	0	0	0	0	0	0	0	0	0	0	0	0	0	0	0	0	0
91	92	93	94	95	96	97	98	99	101	102	103	104	105	106	107	108	0	0	0	0	0	0	0	0	0	0	0	0	0	0	0	0	0	0	0	0	0	0	0	0	0	0	0	0	0	0	0	0	0
0	0	0	0	0	0	0	0	0	0	0	0	0	0	0	0	0	0	0	0	0	0	0	0	0	0	0	0	0	0	0	0	0	0	0	0	0	0	0	0	0	0	0	0	0	0	0	0	0	0
61	62	63	64	65	66	67	68	71	72	73	74	75	76	77	78	69	70	0	0	0	0	0	0	0	0	0	0	0	0	0	0	0	0	0	0	0	0	0	0	0	0	0	0	0	0	0	0	0	0
61	62	63	64	65	66	67	68	69	70	71	72	73	74	75	76	77	78	0	0	0	0	0	0	0	0	0	0	0	0	0	0	0	0	0	0	0	0	0	0	0	0	0	0	0	0	0	0	0	0
0	0	0	0	0	0	0	0	0	0	0	0	0	0	0	0	0	0	0	0	0	0	0	0	0	0	0	0	0	0	0	0	0	0	0	0	0	0	0	0	0	0	0	0	0	0	0	0	0	0
81	82	83	84	85	86	87	88	92	93	94	95	96	97	98	91	90	89	0	0	0	0	0	0	0	0	0	0	0	0	0	0	0	0	0	0	0	0	0	0	0	0	0	0	0	0	0	0	0	0
89	0	0	0	0	0	0	0	0	0	0	0	0	0	0	0	0	0	0	0	0	0	0	0	0	0	0	0	0	0	0	0	0	0	0	0	0	0	0	0	0	0	0	0	0	0	0	0	0	0
0	0	0	0	0	0	0	0	0	0	0	0	0	0	0	0	0	0	0	0	0	0	0	0	0	0	0	0	0	0	0	0	0	0	0	0	0	0	0	0	0	0	0	0	0	0	0	0	0	0
21	22	23	24	25	26	27	28	11	12	13	14	15	16	17	18	20	19	0	0	0	0	0	0	0	0	0	0	0	0	0	0	0	0	0	0	0	0	0	0	0	0	0	0	0	0	0	0	0	0
11	12	13	14	15	16	17	18	19	20	21	22	23	24	25	26	27	28	0	0	0	0	0	0	0	0	0	0	0	0	0	0	0	0	0	0	0	0	0	0	0	0	0	0	0	0	0	0	0	0
0	0	0	0	0	0	0	0	0	0	0	0	0	0	0	0	0	0	0	0	0	0	0	0	0	0	0	0	0	0	0	0	0	0	0	0	0	0	0	0	0	0	0	0	0	0	0	0	0	0
81	82	83	84	85	86	87	88	71	72	73	74	75	76	77	78	79	80	0	0	0	0	0	0	0	0	0	0	0	0	0	0	0	0	0	0	0	0	0	0	0	0	0	0	0	0	0	0	0	0
71	72	73	74	75	76	77	78	79	80	81	82	83	84	85	86	87	88	0	0	0	0	0	0	0	0	0	0	0	0	0	0	0	0	0	0	0	0	0	0	0	0	0	0	0	0	0	0	0	0
0	0	0	0	0	0	0	0	0	0	0	0	0	0	0	0	0	0	0	0	0	0	0	0	0	0	0	0	0	0	0	0	0	0	0	0	0	0	0	0	0	0	0	0	0	0	0	0	0	0
61	62	63	64	65	66	67	68	51	52	53	54	55	56	58	60	57	59	0	0	0	0	0	0	0	0	0	0	0	0	0	0	0	0	0	0	0	0	0	0	0	0	0	0	0	0	0	0	0	0
51	52	53	54	55	56	57	58	59	60	62	63	64	65	66	67	68	0	0	0	0	0	0	0	0	0	0	0	0	0	0	0	0	0	0	0	0	0	0	0	0	0	0	0	0	0	0	0	0	0
0	0	0	0	0	0	0	0	0	0	0	0	0	0	0	0	0	0	0	0	0	0	0	0	0	0	0	0	0	0	0	0	0	0	0	0	0	0	0	0	0	0	0	0	0	0	0	0	0	0
99	100	101	102	104	105	106	107	92	93	94	95	96	97	98	91	0	0	0	0	0	0	0	0	0	0	0	0	0	0	0	0	0	0	0	0	0	0	0	0	0	0	0	0	0	0	0	0	0	0
91	92	93	94	95	96	97	98	99	100	101	102	103	104	105	106	107	108	0	0	0	0	0	0	0	0	0	0	0	0	0	0	0	0	0	0	0	0	0	0	0	0	0	0	0	0	0	0	0	0
0	0	0	0	0	0	0	0	0	0	0	0	0	0	0	0	0	0	0	0	0	0	0	0	0	0	0	0	0	0	0	0	0	0	0	0	0	0	0	0	0	0	0	0	0	0	0	0	0	0
21	22	23	24	25	26	27	28	32	33	35	36	37	38	34	29	30	0	0	0	0	0	0	0	0	0	0	0	0	0	0	0	0	0	0	0	0	0	0	0	0	0	0	0	0	0	0	0	0	0
21	22	23	24	25	26	27	28	29	30	31	32	33	34	35	36	37	38	0	0	0	0	0	0	0	0	0	0	0	0	0	0	0	0	0	0	0	0	0	0	0	0	0	0	0	0	0	0	0	0
0	0	0	0	0	0	0	0	0	0	0	0	0	0	0	0	0	0	0	0	0	0	0	0	0	0	0	0	0	0	0	0	0	0	0	0	0	0	0	0	0	0	0	0	0	0	0	0	0	0
61	62	63	64	65	66	67	68	51	52	53	54	55	56	58	60	57	0	0	0	0	0	0	0	0	0	0	0	0	0	0	0	0	0	0	0	0	0	0	0	0	0	0	0	0	0	0	0	0	0
51	52	53	54	55	56	57	58	59	60	61	62	63	64	65	66	67	68	0	0	0	0	0	0	0	0	0	0	0	0	0	0	0	0	0	0	0	0	0	0	0	0	0	0	0	0	0	0	0	0
0	0	0	0	0	0	0	0	0	0	0	0	0	0	0	0	0	0	0	0	0	0	0	0	0	0	0	0	0	0	0	0	0	0	0	0	0	0	0	0	0	0	0	0	0	0	0	0	0	0
81	82	83	84	85	86	87	88	92	93	94	95	96	97	98	89	0	0	0	0	0	0	0	0	0	0	0	0	0	0	0	0	0	0	0	0	0	0	0	0	0	0	0	0	0	0	0	0	0	0
81	82	83	84	85	86	87	88	89	90	91	92	93	94	95	96	97	98	0	0	0	0	0	0	0	0	0	0	0	0	0	0	0	0	0	0	0	0	0	0	0	0	0	0	0	0	0	0	0	0
0	0	0	0	0	0	0	0	0	0	0	0	0	0	0	0	0	0	0	0	0	0	0	0	0	0	0	0	0	0	0	0	0	0	0	0	0	0	0	0	0	0	0	0	0	0	0	0	0	0
41	42	43	45	47	48	32	33	35	36	37	38	31	34	39	40	0	0	0	0	0	0	0	0	0	0	0	0	0	0	0	0	0	0	0	0	0	0	0	0	0	0	0	0	0	0	0	0	0	0
31	32	33	34	35	36	37	38	39	40	41	42	43	44	45	46	47	48	0	0	0	0	0	0	0	0	0	0	0	0	0	0	0	0	0	0	0	0	0	0	0	0	0	0	0	0	0	0	0	0
0	0	0	0	0	0	0	0	0	0	0	0	0	0	0	0	0	0	0	0	0	0	0	0	0	0	0	0	0	0	0	0	0	0	0	0	0	0	0	0	0	0	0	0	0	0	0	0	0	0
51	52	53	54	55	56	58	41	42	43	45	47	48	49	50	0	0	0	0	0	0	0	0	0	0	0	0	0	0	0	0	0	0	0	0	0	0	0	0	0	0	0	0	0	0	0	0	0	0	0
41	42	43	44	45	46	47	48	49	51	52	53	54	55	56	57	58	0	0	0	0	0	0	0	0	0	0	0	0	0	0	0	0	0	0	0	0	0	0	0	0	0	0	0	0	0	0	0	0	0
0	0	0	0	0	0	0	0	0	0	0	0	0	0	0	0	0	0	0	0	0	0	0	0	0	0	0	0	0	0	0	0	0	0	0	0	0	0	0	0	0	0	0	0	0	0	0	0	0	0
51	52	53	54	55	56	58	41	42	43	45	47	48	50	0	0	0	0	0	0	0	0	0	0	0	0	0	0	0	0	0	0	0	0	0	0	0	0	0	0	0	0	0	0	0	0	0	0	0	0
41	42	43	44	45	46	47	48	49	50	51	52	53	54	55	56	57	58	0	0	0	0	0	0	0	0	0	0	0	0	0	0	0	0	0	0	0	0	0	0	0	0	0	0	0	0	0	0	0	0
0	0	0	0	0	0	0	0	0	0	0	0	0	0	0	0	0	0	0	0	0	0	0	0	0	0	0	0	0	0	0	0	0	0	0	0	0	0	0	0	0	0	0	0	0	0	0	0	0	0
11	12	13	14	15	16	17	18	19	0	0	0	0	0	0	0	0	0	0	0	0	0	0	0	0	0	0	0	0	0	0	0	0	0	0	0	0	0	0	0	0	0	0	0	0	0	0	0	0	0
9	11	12	13	14	15	16	17	18	19	20	21	22	23	24	25	26	27	28	0	0	0	0	0	0	0	0	0	0	0	0	0	0	0	0	0	0	0	0	0	0	0	0	0	0	0	0	0	0	0
0	0	0	0	0	0	0	0	0	0	0	0	0	0	0	0	0	0	0	0	0	0	0	0	0	0	0	0	0	0	0	0	0	0	0	0	0	0	0	0	0	0	0	0	0	0	0	0	0	0
51	52	53	54	55	56	58	57	0	0	0	0	0	0	0	0	0	0	0	0	0	0	0	0	0	0	0	0	0	0	0	0	0	0	0	0	0	0	0	0	0	0	0	0	0	0	0	0	0	0
41	42	43	45	46	47	48	49	50	51	52	53	54	55	56	57	58	59	60	61	62	63	64	65	66	67	68	0	0	0	0	0	0	0	0	0	0	0	0	0	0	0	0	0	0	0	0	0	0	0
0	0	0	0	0	0	0	0	0	0	0	0	0	0	0	0	0	0	0	0	0	0	0	0	0	0	0	0	0	0	0	0	0	0	0	0	0	0	0	0	0	0	0	0	0	0	0	0	0	0
92	93	94	95	96	97	98	91	0	0	0	0	0	0	0	0	0	0	0	0	0	0	0	0	0	0	0	0	0	0	0	0	0	0	0	0	0	0	0	0	0	0	0	0	0	0	0	0	0	0
81	82	83	84	85	86	87	89	90	91	92	93	94	95	96	97	98	99	100	101	102	103	104	105	106	107	108	0	0	0	0	0	0	0	0	0	0	0	0	0	0	0	0	0	0	0	0	0	0	0
0	0	0	0	0	0	0	0	0	0	0	0	0	0	0	0	0	0	0	0	0	0	0	0	0	0	0	0	0	0	0	0	0	0	0	0	0	0	0	0	0	0	0	0	0	0	0	0	0	0
32	33	35	36	37	38	31	34	0	0	0	0	0	0	0	0	0	0	0	0	0	0	0	0	0	0	0	0	0	0	0	0	0	0	0	0	0	0	0	0	0	0	0	0	0	0	0	0	0	0
21	22	23	24	25	26	27	28	29	31	32	33	34	35	36	37	38	39	40	41	42	43	44	45	46	47	48	0	0	0	0	0	0	0	0	0	0	0	0	0	0	0	0	0	0	0	0	0	0	0
0	0	0	0	0	0	0	0	0	0	0	0	0	0	0	0	0	0	0	0	0	0	0	0	0	0	0	0	0	0	0	0	0	0	0	0	0	0	0	0	0	0	0	0	0	0	0	0	0	0
41	42	43	45	47	48	46	0	0	0	0	0	0	0	0	0	0	0	0	0	0	0	0	0	0	0	0	0	0	0	0	0	0	0	0	0	0	0	0	0	0	0	0	0	0	0	0	0	0	0
31	32	33	34	35	36	37	38	39	40	41	42	43	44	45	46	48	49	50	51	52	53	54	55	56	57	58	0	0	0	0	0	0	0	0	0	0	0	0	0	0	0	0	0	0	0	0	0	0	0
0	0	0	0	0	0	0	0	0	0	0	0	0	0	0	0	0	0	0	0	0	0	0	0	0	0	0	0	0	0	0	0	0	0	0	0	0	0	0	0	0	0	0	0	0	0	0	0	0	0
32	33	35	36	37	38	34	0	0	0	0	0	0	0	0	0	0	0	0	0	0	0	0	0	0	0	0	0	0	0	0	0	0	0	0	0	0	0	0	0	0	0	0	0	0	0	0	0	0	0
21	22	23	24	25	26	27	28	29	30	31	32	33	34	35	36	37	38	39	40	41	42	43	44	45	46	47	48	0	0	0	0	0	0	0	0	0	0	0	0	0	0	0	0	0	0	0	0	0	0
0	0	0	0	0	0	0	0	0	0	0	0	0	0	0	0	0	0	0	0	0	0	0	0	0	0	0	0	0	0	0	0	0	0	0	0	0	0	0	0	0	0	0	0	0	0	0	0	0	0
[truncated: 58 more columns]
